# Supplementary material for: Rapid Discovery and Detection of Haemaphysalis longicornis through the Use of Passive Surveillance and Collaboration: Building a State Tick-Surveillance Network
Source: Int J Environ Res Public Health. 2021 Jul 28;18(15):7980. doi: 10.3390/ijerph18157980 (PMC8345789; doi:10.3390/ijerph18157980)
Supplement: Supplementary file 1 [file ijerph-18-07980-s001.zip]

Archive with 1 entries (1 files):
- ijerph-1321984-supplementary.pdf
